# Supplementary material for: Genome-wide transcriptional analysis of temperature shift in L. interrogans serovar lai strain 56601
Source: BMC Microbiol. 2006 Jun 9;6:51. doi: 10.1186/1471-2180-6-51 (PMC1534042; doi:10.1186/1471-2180-6-51)
Supplement: Additional File 1 — Microsoft Excel document, absent genes in two microarrays. This file and dataset contains 101 genes that that were not expressed whatever conditions (28°C and 37°C) in our experiment. [file 1471-2180-6-51-S1.xls]

## Sheet: Sheet1
Sheet2ID	absent.ID	0098a.ID	Gene ID	Primary Common Name	Primary Annotation Comment	# 0098-Ratio	# 0098-Cy5	# 0098-Cy3	# 0098 t-test p-value	# 0098 flags	# 0098-1Ratio	# 0098-1Cy5	0098a.1Cy5_SN	# 0098-1Cy3	0098a.1Cy3_SN	# 0098 , Rep 1Cy3 flags	# 0098-2Ratio	# 0098-2Cy5	0098a.2Cy5_SN	# 0098-2Cy3	0098a.2Cy3_SN	# 0098 , Rep 2Cy3 flags	# 0098-R	# 0098-3Cy5	0098a.3Cy5_SN	# 0098-3Cy3	0098a.3Cy3_SN	# 0098 , Rep 3Cy3 flags	ID1	Array ID	Annotation	# c28-37-1_3 normalized	# c28-37-1_3 control	# c28-37-1_3 raw	# c28-37-1_3 t-test p-value	# c28-37-1_3 flags	# c28-37-1_3 , Rep 1Cy normalized	absent.1Cy5_SN	# c28-37-1_3 , Rep 1Cy control	# c28-37-1_3 , 1Cy3	absent.1Cy3_SN	# c28-37-1_3 , Rep 1Cy flags	# c28-37-1_3 , Rep 2Cy3 normalized	# c28-37-1_3 , Rep 2Cy3 control	absent.2Cy5_SN	# c28-37-1_3 , Rep 2Cy3 raw	absent.2Cy3_SN	# c28-37-1_3 , Rep 2Cy3 flags	# c28-37-1_3 , Rep 3Cy3 normalized
LA0014	LA0014	1	Sr12R02C17	conserved hypothetical protein	product=conserved hypothetical protein	0.849	80.07 (64.67 to 104.6)	66.83 (57.5 to 75)	0.2	A	0.717	104.6	0.970453	75	4.0069	A	0.959	70.93	0.491586	68	3.20412	A	0.889	64.67	0.440511	57.5	2.94289	A	1	Sr12R02C17	product=conserved hypothetical protein	0.144	141.9 (86.49 to 197.4)	20.75 (12 to 29.5)	0.267	A	0.0608	0.397195	197.4	12	0.661033	A	0.341	86.49	0.569535	29.5	1.75965	A	NO DATA
LA0076	LA0076	4	Sr12R16C09	Glyoxalase/Bleomycin resistance protein/Dioxygenase family protein	product=Glyoxalase/Bleomycin resistance protein/Dioxygenase family protein note=confirmed by proteomics	0.267	104.6 (86.73 to 115.4)	28.67 (19 to 35)	0.0369	A	0.287	111.7	0.534194	32	1.69252	A	0.165	115.4	0.343907	19	0.768474	A	0.404	86.73	0.248854	35	1.67326	A	3	Sr12R16C09	product=Glyoxalase/Bleomycin resistance protein/Dioxygenase family protein note=confirmed by proteomics	0.707	56.6	40	undefined	A	NO DATA	0	NO DATA	NO DATA	0	NO DATA	NO DATA	NO DATA	0	NO DATA	0.565779	NO DATA	0.707
LA0131	LA0131	6	Sr12R16C15	methylated-DNA--protein-cysteine methyltransferase-related protein	product=methylated-DNA--protein-cysteine methyltransferase-related protein	0.35	81.34 (63.19 to 99.49)	27.75 (26.5 to 29)	0.161	A	0.266	99.49	0.398181	26.5	1.38743	A	NO DATA	NO DATA	0	NO DATA	0.743281	NO DATA	0.459	63.19	0.308762	29	1.43228	A	6	Sr12R16C15	product=methylated-DNA--protein-cysteine methyltransferase-related protein	0.447	62.6	28	undefined	A	NO DATA	0	NO DATA	NO DATA	0.618162	NO DATA	NO DATA	NO DATA	0	NO DATA	0.610944	NO DATA	0.447
LA0259	LA0259	9	Sr09R17C18	hypothetical protein	product=hypothetical protein	1.338	60.58 (41.33 to 90.6)	88.17 (46 to 156.5)	0.666	A	3.787	41.33	0.127	156.5	2.46708	A	0.508	90.6	0.216062	46	1.7996	A	1.245	49.81	0.302143	62	1.93283	A	9	Sr09R17C18	product=hypothetical protein	0.695	61.16	42.5	undefined	A	NO DATA	0	NO DATA	NO DATA	0	NO DATA	0.695	61.16	0.835186	42.5	2.45665	A	NO DATA
LA0304	LA0304	10	Sr03R16C15	hypothetical protein	product=hypothetical protein	0.486	94.28 (69.94 to 118)	45.67 (34 to 54)	0.0919	A	0.358	94.87	0.251522	34	1.13974	A	0.415	118	0.75776	49	2.11836	A	0.772	69.94	0.303165	54	2.39965	A	11	Sr03R16C15	product=hypothetical protein	0.102	192.4 (76.58 to 305.5)	18.17 (13 to 28.5)	0.0745	A	0.0426	0.61242	305.5	13	0.729794	A	0.0666	195.1	0.376377	13	0.64383	A	0.372
LA0572	LA0572	19	Sr01R03C18	conserved hypothetical protein	product=conserved hypothetical protein	4.105	62.86	258	undefined	A	4.105	62.86	0.564141	258	9.28598	A	NO DATA	NO DATA	0	NO DATA	8.19642	NO DATA	NO DATA	NO DATA	0	NO DATA	4.91609	NO DATA	19	Sr01R03C18	product=conserved hypothetical protein	4.412	26.07	115	undefined	A	NO DATA	0	NO DATA	NO DATA	6.15085	NO DATA	4.412	26.07	0.385655	115	5.54456	A	NO DATA
LA0684	LA0684	25	Sr10R04C14	conserved hypothetical protein	product=conserved hypothetical protein	1.787	43.65	78	undefined	A	NO DATA	NO DATA	0	NO DATA	6.63203	NO DATA	1.787	43.65	0.128822	78	1.46174	A	NO DATA	NO DATA	0	NO DATA	1.59647	NO DATA	20	Sr10R04C14	product=conserved hypothetical protein	2.993	38.37 (31.84 to 44.9)	113.5 (105 to 122)	0.141	A	2.339	0.545207	44.9	105	5.97314	A	3.832	31.84	0.617084	122	6.78381	A	NO DATA
LA0781	LA0781	27	Sr01R16C05	hypothetical protein	product=hypothetical protein	0.672	72.98 (60.28 to 84.54)	53 (26 to 70)	0.354	A	1.045	60.28	0.167012	63	1.66756	A	0.828	84.54	0.41773	70	2.75566	A	0.351	74.11	0.0556189	26	0.218784	A	23	Sr01R16C05	product=hypothetical protein	0.641	61.3 (52.82 to 69.78)	39 (36 to 42)	0.288	A	NO DATA	0	NO DATA	NO DATA	2.48875	NO DATA	0.516	69.78	0.361258	36	2.35067	A	0.795
LA0908	LA0908	29	Sr12R05C11	hypothetical protein	product=hypothetical protein	2.929	48.45 (38.66 to 58.25)	139 (136 to 142)	0.132	A	NO DATA	NO DATA	0	NO DATA	4.92212	NO DATA	2.335	58.25	0.514536	136	5.60879	A	3.673	38.66	0.379282	142	5.94806	A	29	Sr12R05C11	product=hypothetical protein	2.016	35.98 (29.58 to 42.39)	73.5 (56 to 91)	0.345	A	NO DATA	0	NO DATA	NO DATA	2.34854	NO DATA	3.077	29.58	0.509092	91	3.00083	A	1.321
LA0972	LA0972	31	Sr01R16C13	conserved hypothetical protein	product=conserved hypothetical protein	0.132	180.2 (152 to 220.4)	24.33 (16.5 to 32)	0.00808	A	0.19	168.2	0.527781	32	0.924193	A	0.111	220.4	0.5082	24.5	0.539737	A	0.109	152	0.446674	16.5	0.651247	A	31	Sr01R16C13	product=conserved hypothetical protein	0.0562	213.7	12	undefined	A	0.0562	0.481155	213.7	12	0.745322	A	NO DATA	NO DATA	0.455596	NO DATA	0	NO DATA	NO DATA
LA1095	LA1095	38	Sr01R17C12	Acetyltransferases	product=Acetyltransferases	0.598	74.95 (59.5 to 97.65)	46 (29 to 63)	0.215	A	0.471	97.65	0.245891	46	1.74999	A	0.428	67.7	0.139827	29	0.659072	A	1.059	59.5	0.103848	63	2.95522	A	35	Sr01R17C12	product=Acetyltransferases	0.273	101.4 (99.3 to 103.6)	27.75 (26 to 29.5)	0.0206	A	0.285	0.275835	103.6	29.5	1.82451	A	0.262	99.3	0.580523	26	1.62867	A	NO DATA
LA1151	LA1151	40	Sr04R17C05	hypothetical protein	product=hypothetical protein	0.468	97.02 (89.59 to 104.4)	45.5 (41 to 50)	0.145	A	NO DATA	NO DATA	0	NO DATA	0.806377	NO DATA	0.393	104.4	0.270397	41	1.47418	A	0.558	89.59	0.60627	50	2.59819	A	37	Sr04R17C05	product=hypothetical protein	0.153	138.3 (85.3 to 244.1)	20 (11 to 29)	0.0941	A	0.0451	0.542468	244.1	11	0.64056	A	0.339	85.48	0.726239	29	1.76732	A	0.234
LA1153	LA1153	41	Sr11R16C06	hypothetical protein	product=hypothetical protein	0.447	81.55 (61.78 to 101.3)	35.5 (32 to 39)	0.258	A	NO DATA	NO DATA	0	NO DATA	1.58965	NO DATA	0.316	101.3	0.512204	32	1.5151	A	0.631	61.78	0.322154	39	1.93947	A	38	Sr11R16C06	product=hypothetical protein	0.246	95.52	23.5	undefined	A	NO DATA	0	NO DATA	NO DATA	2.7622	NO DATA	0.246	95.52	0.352898	23.5	1.43308	A	NO DATA
LA1207	LA1207	42	Sr01R05C18	4-hydroxybenzoyl-CoA thioesterase	product=4-hydroxybenzoyl-CoA thioesterase	1.55	70.39 (62.26 to 78.53)	109.5 (94 to 125)	0.0383	A	1.592	78.53	0.330594	125	3.23849	A	1.51	62.26	0.418502	94	3.39321	A	NO DATA	NO DATA	0	NO DATA	0.294001	NO DATA	39	Sr01R05C18	product=4-hydroxybenzoyl-CoA thioesterase	0.429	72.2	31	undefined	A	NO DATA	0	NO DATA	NO DATA	1.4962	NO DATA	0.429	72.2	0.451076	31	1.89297	A	NO DATA
LA1225	LA1225	43	Sr04R17C09	hypothetical protein	product=hypothetical protein	0.405	126.8 (78.36 to 153.8)	50.33 (35.5 to 59)	0.00453	A	0.398	148.1	0.67329	59	1.92378	A	0.367	153.8	0.563095	56.5	0.897738	A	0.453	78.36	0.327955	35.5	1.52051	A	42	Sr04R17C09	product=hypothetical protein	0.0549	218.4	12	undefined	A	NO DATA	0.379172	NO DATA	NO DATA	0	NO DATA	0.0549	218.4	0.533163	12	0.40074	A	NO DATA
LA1235	LA1235	45	Sr10R07C03	hypothetical protein	product=hypothetical protein	0.73	74.13 (61.11 to 86.77)	62 (33 to 111)	0.51	A	0.38	86.77	0.131582	33	1.68204	A	1.489	74.52	0.637133	111	2.74422	A	0.687	61.11	0.208176	42	2.0909	A	43	Sr10R07C03	product=hypothetical protein	0.219	137.2 (61.16 to 213.3)	27.25 (16.5 to 38)	0.383	A	0.0774	0.874313	213.3	16.5	1.10205	A	NO DATA	NO DATA	0	NO DATA	0	NO DATA	0.621
LA1560	LA1560	49	Sr11R16C12	conserved hypothetical protein	product=conserved hypothetical protein	0.555	93.34 (80.17 to 116.8)	51.17 (47.5 to 56)	0.0677	A	0.407	116.8	0.889286	47.5	2.72805	A	0.602	83.01	0.400195	50	2.30936	A	0.698	80.17	0.303211	56	2.62199	A	48	Sr11R16C12	product=conserved hypothetical protein	0.252	91.97 (82.53 to 103.3)	24.83 (13 to 31)	0.0408	A	0.295	0.0967434	103.3	30.5	0.538808	A	0.376	82.53	0.55706	31	1.76793	A	0.144
LA1726	LA1726	52	Sr09R16C04	conserved hypothetical protein	product=conserved hypothetical protein	0.444	94.74 (82.36 to 106.8)	42.17 (35 to 48)	0.0282	A	0.368	95.05	0.329354	35	1.68207	A	0.583	82.36	0.274537	48	1.71051	A	0.407	106.8	0.587787	43.5	2.03257	A	49	Sr09R16C04	product=conserved hypothetical protein	0.321	90.18 (64.84 to 115.5)	27.75 (27.5 to 28)	0.163	A	0.238	0.480544	115.5	27.5	1.79186	A	NO DATA	NO DATA	0	NO DATA	0	NO DATA	0.432
LA1778	LA1778	54	Sr09R16C08	conserved hypothetical protein	product=conserved hypothetical protein	0.538	79.91 (68.95 to 91.79)	43.5 (32.5 to 51)	0.105	A	0.354	91.79	0.393456	32.5	1.52719	A	0.74	68.95	0.384381	51	1.88235	A	0.595	78.99	0.492538	47	2.03653	A	50	Sr09R16C08	product=conserved hypothetical protein	0.423	68.99 (56.4 to 81.58)	28.75 (27.5 to 30)	0.165	A	NO DATA	0	NO DATA	NO DATA	1.73113	NO DATA	0.337	81.58	0.486313	27.5	1.41212	A	0.532
LA1780	LA1780	56	Sr01R17C16	probable ppGpp-regulated growth inhibitor suppressor ChpR/ MazE	product=probable ppGpp-regulated growth inhibitor suppressor ChpR/ MazE	0.451	88.98 (82.34 to 101.6)	40.17 (34 to 45)	0.0336	A	0.335	101.6	0.236698	34	0.995987	A	0.504	82.34	0.167867	41.5	0.927349	A	0.542	83.04	0.473556	45	1.97783	A	51	Sr01R17C16	product=probable ppGpp-regulated growth inhibitor suppressor ChpR/ MazE	0.381	86.22 (72.19 to 100.2)	32.5 (30 to 35)	0.156	A	0.299	0.612706	100.2	30	1.78853	A	0.485	72.19	0.258877	35	2.20276	A	NO DATA
LA1782	LA1782	57	Sr09R16C12	hypothetical protein	product=hypothetical protein	0.596	80.67 (77.25 to 85.33)	49.67 (34 to 64)	0.0823	A	0.642	79.44	0.452223	51	2.52336	A	0.75	85.33	0.616593	64	2.54363	A	0.44	77.25	0.144932	34	1.44376	A	52	Sr09R16C12	product=hypothetical protein	0.361	87.37 (75.7 to 99.04)	31.25 (30.5 to 32)	0.0981	A	0.308	0.561743	99.04	30.5	1.56002	A	0.423	75.7	0.928939	32	1.90751	A	NO DATA
LA1817	LA1817	62	Sr12R17C06	predicted transcriptional regulator, copG family	product=predicted transcriptional regulator, copG family	0.575	94.79 (86.37 to 103.2)	54.25 (53.5 to 55)	0.117	A	NO DATA	NO DATA	0	NO DATA	1.78881	NO DATA	0.518	103.2	0.843272	53.5	2.45955	A	0.637	86.37	0.520134	55	2.00474	A	53	Sr12R17C06	product=predicted transcriptional regulator, copG family	0.515	69.9	36	undefined	A	NO DATA	0	NO DATA	NO DATA	1.82799	NO DATA	0.515	69.9	0.398701	36	2.16452	A	NO DATA
LA1868	LA1868	63	Sr12R16C06	hypothetical protein	product=hypothetical protein	0.208	88.05 (55.49 to 120.6)	17	0.154	A	0.141	120.6	0.417923	17	0.75566	A	0.306	55.49	0.290457	17	0.845901	A	NO DATA	NO DATA	0	NO DATA	0	NO DATA	57	Sr12R16C06	product=hypothetical protein	0.725	52.73 (50.88 to 54.58)	39.5 (29.5 to 49.5)	0.472	A	NO DATA	0	NO DATA	NO DATA	1.21989	NO DATA	0.973	50.88	0.743164	49.5	2.63809	A	0.54
LA2031	LA2031	69	Sr12R16C14	conserved hypothetical protein	product=conserved hypothetical protein	0.535	90.05 (78.99 to 100.6)	48 (46 to 51)	0.00714	A	0.507	100.6	0.437206	51	1.4374	A	0.508	90.6	0.250873	46	2.08052	A	0.595	78.99	0.380791	47	1.68717	A	64	Sr12R16C14	product=conserved hypothetical protein	0.783	58.66 (53.26 to 64.06)	45.75 (45.5 to 46)	0.242	A	0.71	0.479453	64.06	45.5	2.1353	A	0.864	53.26	0.369181	46	2.00398	A	NO DATA
LA2084	LA2084	71	Sr10R17C02	MtN3/saliva family protein	product=MtN3/saliva family protein	0.132	106.2	14	undefined	A	NO DATA	NO DATA	0	NO DATA	0.78828	NO DATA	0.132	106.2	0.209183	14	0.427102	A	NO DATA	NO DATA	0	NO DATA	0.302125	NO DATA	65	Sr10R17C02	product=MtN3/saliva family protein	0.156	83.12	13	undefined	A	NO DATA	0	NO DATA	NO DATA	0	NO DATA	NO DATA	NO DATA	0.466684	NO DATA	0	NO DATA	0.156
LA2112	LA2112	73	Sr10R17C06	BolA protein	product=BolA protein	0.466	75.2 (68.01 to 82.38)	35 (32 to 38)	0.0083	A	NO DATA	NO DATA	0	NO DATA	2.98621	NO DATA	0.461	82.38	0.402901	38	1.46257	A	0.471	68.01	0.250638	32	1.50221	A	66	Sr10R17C06	product=BolA protein	0.189	106.6 (71.54 to 141.6)	19.5 (15 to 24)	0.0405	A	0.17	0.473468	141.6	24	1.40271	A	NO DATA	NO DATA	0	NO DATA	0	NO DATA	0.21
LA2148	LA2148	74	Sr10R17C08	hypothetical protein	product=hypothetical protein	3.109	42.78	133	undefined	A	3.109	42.78	0.296348	133	3.76289	A	NO DATA	NO DATA	0	NO DATA	1.42789	NO DATA	NO DATA	NO DATA	0	NO DATA	0.437443	NO DATA	68	Sr10R17C08	product=hypothetical protein	0.333	73.14 (71.54 to 74.73)	27.25 (15 to 39.5)	0.253	A	0.529	0.67644	74.73	39.5	1.87309	A	NO DATA	NO DATA	0	NO DATA	0	NO DATA	0.21
LA2183	LA2183	76	Sr12R16C16	hypothetical protein	product=hypothetical protein	0.28	90.3 (67.77 to 120.9)	26 (15 to 33)	0.0128	A	0.273	120.9	0.701287	33	1.68191	A	0.221	67.77	0.0942454	15	0.439079	A	0.365	82.2	0.458569	30	1.67326	A	71	Sr12R16C16	product=hypothetical protein	0.597	66.06 (47.16 to 84.96)	40.5 (26 to 55)	0.582	A	1.166	0.742488	47.16	55	0.682567	A	0.306	84.96	0.382579	26	0.787926	A	NO DATA
LA2196	LA2196	77	Sr10R09C12	conserved hypothetical protein	product=conserved hypothetical protein	2.023	57.34	116	undefined	A	NO DATA	NO DATA	0	NO DATA	1.73725	NO DATA	NO DATA	NO DATA	0	NO DATA	1.88446	NO DATA	2.023	57.34	0.217957	116	3.66216	A	73	Sr10R09C12	product=conserved hypothetical protein	3.878	24.37	94.5	undefined	A	NO DATA	0	NO DATA	NO DATA	6.11649	NO DATA	NO DATA	NO DATA	0	NO DATA	6.47683	NO DATA	3.878
LA2444	LA2444	79	Sr12R09C18	putative outermembrane protein	product=putative outermembrane protein	2.211	70.79	156.5	undefined	A	2.211	70.79	0.471603	156.5	4.3651	A	NO DATA	NO DATA	0	NO DATA	0	NO DATA	NO DATA	NO DATA	0	NO DATA	0	NO DATA	76	Sr12R09C18	product=putative outermembrane protein	1.146	48.41	55.5	undefined	A	NO DATA	0	NO DATA	NO DATA	3.17143	NO DATA	1.146	48.41	0.903367	55.5	3.13034	A	NO DATA
LA2588	LA2588	84	Sr08R16C12	unknown protein	product=unknown protein note=confirmed by proteomics	1.009	58.84 (42.65 to 73.03)	77 (33 to 161.5)	0.991	A	0.452	73.03	0.217016	33	1.59893	A	3.786	42.65	0.140679	161.5	2.40372	A	0.6	60.85	0.272122	36.5	1.86496	A	80	Sr08R16C12	product=unknown protein note=confirmed by proteomics	0.141	131.1 (104.9 to 157.2)	18.5 (15 to 22)	0.126	A	0.0954	0.399531	157.2	15	0.675731	A	0.21	104.9	0.570628	22	1.30381	A	NO DATA
LA2686	LA2686	87	Sr05R16C12	hypothetical protein	product=hypothetical protein	0.596	101.7 (73.59 to 119.2)	60.5 (49 to 77.5)	0.0853	A	0.65	119.2	0.749318	77.5	2.54334	A	0.436	112.4	0.844271	49	2.46893	A	0.747	73.59	0.35393	55	2.15626	A	81	Sr05R16C12	product=hypothetical protein	0.753	58.5 (53.63 to 62.1)	44 (42 to 47)	0.00743	A	0.757	0.428988	62.1	47	2.464	A	0.72	59.76	0.607084	43	2.39822	A	0.783
LA3025	LA3025	92	Sr10R11C17	conserved hypothetical protein	product=conserved hypothetical protein	1.996	47.35	94.5	undefined	A	NO DATA	NO DATA	0	NO DATA	0.640853	NO DATA	NO DATA	NO DATA	0	NO DATA	0	NO DATA	1.996	47.35	0.336582	94.5	3.56721	A	91	Sr10R11C17	product=conserved hypothetical protein	2.905	32.12 (28.71 to 35.16)	94 (76 to 108)	0.0165	A	3.762	0.357279	28.71	108	6.24497	A	2.787	35.16	0.682316	98	5.85948	A	2.339
LA3179	LA3179	103	Sr03R16C18	hypothetical protein	product=hypothetical protein	0.38	108 (99.47 to 116.6)	45.25 (26 to 64.5)	0.321	A	0.648	99.47	0.296208	64.5	2.50596	A	0.223	116.6	0.204065	26	0.572828	A	NO DATA	NO DATA	0	NO DATA	0	NO DATA	95	Sr03R16C18	product=hypothetical protein	0.292	94.77 (94.31 to 95.23)	28 (24 to 32)	0.0717	A	0.336	0.44468	95.23	32	1.36918	A	0.254	94.31	0.384314	24	1.48974	A	NO DATA
LA3212	LA3212	104	Sr04R16C08	hypothetical protein	product=hypothetical protein	0.201	102.4 (89.79 to 115)	21 (16 to 26)	0.047	A	0.226	115	0.366049	26	1.02999	A	0.178	89.79	0.291855	16	0.476675	A	NO DATA	NO DATA	0	NO DATA	0	NO DATA	98	Sr04R16C08	product=hypothetical protein	0.0751	146.4	11	undefined	A	NO DATA	0	NO DATA	NO DATA	0.745617	NO DATA	0.0751	146.4	0.539074	11	0.65851	A	NO DATA
LA3273	LA3273	106	Sr04R16C14	conserved hypothetical protein	product=conserved hypothetical protein	0.483	95.83 (84.2 to 107.4)	46 (43 to 49)	0.0493	A	0.511	84.2	0.369606	43	1.7952	A	0.456	107.4	0.192339	49	1.02591	A	NO DATA	NO DATA	0	NO DATA	0.764893	NO DATA	100	Sr04R16C14	product=conserved hypothetical protein	0.352	83.3 (65.1 to 93.3)	29 (27 to 32)	0.00712	A	0.343	0.592957	93.3	32	2.10563	A	0.306	91.5	0.418151	28	1.59757	A	0.415
LA3325	LA3325	107	Sr01R16C06	hypothetical protein	product=hypothetical protein	0.221	110.1 (79.11 to 141.1)	25 (16 to 34)	0.264	A	0.43	79.11	0.268613	34	1.44961	A	NO DATA	NO DATA	0	NO DATA	0	NO DATA	0.113	141.1	0.296757	16	0.492209	A	101	Sr01R16C06	product=hypothetical protein	0.235	97.94	23	undefined	A	NO DATA	0	NO DATA	NO DATA	0	NO DATA	0.235	97.94	0.299938	23	1.21805	A	NO DATA
LA3326	LA3326	108	Sr04R16C16	hypothetical protein	product=hypothetical protein	0.552	84.21	46.5	undefined	A	0.552	84.21	0.296042	46.5	0.944342	A	NO DATA	NO DATA	0	NO DATA	1.62254	NO DATA	NO DATA	NO DATA	0	NO DATA	0.371472	NO DATA	102	Sr04R16C16	product=hypothetical protein	0.575	64.8 (54.11 to 75.8)	37 (33 to 39)	0.00982	A	0.514	0.378394	75.8	39	2.2176	A	0.605	64.5	0.193386	39	1.37816	A	0.61
LA3382	LA3382	110	Sr04R17C08	unknown protein	product=unknown protein note=confirmed by proteomics	0.231	74.23 (70.64 to 77.81)	19.25 (10.5 to 28)	0.187	A	0.36	77.81	0.177492	28	0.888475	A	0.149	70.64	0.17239	10.5	0.36339	A	NO DATA	NO DATA	0	NO DATA	0	NO DATA	104	Sr04R17C08	product=unknown protein note=confirmed by proteomics	0.203	113.5	23	undefined	A	NO DATA	0.548575	NO DATA	NO DATA	0	NO DATA	0.203	113.5	0.645693	23	0.903365	A	NO DATA
LA3462	LA3462	113	Sr01R16C10	hypothetical protein	product=hypothetical protein	0.333	109.4 (77.98 to 140.8)	41.5 (19 to 64)	0.437	A	0.821	77.98	0.287059	64	2.45312	A	0.135	140.8	0.339219	19	0.468004	A	NO DATA	NO DATA	0	NO DATA	0.476755	NO DATA	106	Sr01R16C10	product=hypothetical protein	0.0911	159.2	14.5	undefined	A	0.0911	0.3871	159.2	14.5	0.78143	A	NO DATA	NO DATA	0.232997	NO DATA	0	NO DATA	NO DATA
LA3471	LA3471	114	Sr02R16C04	conserved hypothetical protein	product=conserved hypothetical protein	0.117	137	16	undefined	A	0.117	137	0.249085	16	0.564852	A	NO DATA	NO DATA	0	NO DATA	0.510436	NO DATA	NO DATA	NO DATA	0	NO DATA	0	NO DATA	108	Sr02R16C04	product=conserved hypothetical protein	0.241	103.8	25	undefined	A	NO DATA	0.532413	NO DATA	NO DATA	0	NO DATA	0.241	103.8	0.675797	25	1.2692	A	NO DATA
LA3615	LA3615	117	Sr01R16C18	divalent cation tolerance protein	product=divalent cation tolerance protein	0.385	102.3 (62.18 to 142.4)	40 (23 to 57)	0.47	A	0.162	142.4	0.249499	23	0.776428	A	0.917	62.18	0.228275	57	1.81359	A	NO DATA	NO DATA	0	NO DATA	1.70682	NO DATA	111	Sr01R16C18	product=divalent cation tolerance protein	0.23	89.94 (84.71 to 95.17)	22.5 (13.5 to 31.5)	0.155	A	0.331	0.481709	95.17	31.5	1.96644	A	NO DATA	NO DATA	0	NO DATA	0	NO DATA	0.159
LA3650	LA3650	118	Sr04R17C14	hypothetical protein	product=hypothetical protein	0.871	61.09 (55.82 to 66.37)	53	0.356	A	0.799	66.37	0.248639	53	2.28844	A	0.949	55.82	0.201263	53	2.26663	A	NO DATA	NO DATA	0	NO DATA	1.51351	NO DATA	113	Sr04R17C14	product=hypothetical protein	1.323	44.45 (35.6 to 59.36)	57.67 (49 to 65)	0.365	A	0.825	0.416972	59.36	49	2.93642	A	1.826	35.6	0.48853	65	3.65494	A	1.537
LA3679	LA3679	121	Sr12R17C01	conserved hypothetical protein	product=conserved hypothetical protein	0.191	94.16	18	undefined	A	NO DATA	NO DATA	0	NO DATA	1.94344	NO DATA	NO DATA	NO DATA	0	NO DATA	0.898316	NO DATA	0.191	94.16	0.404764	18	0.980361	A	114	Sr12R17C01	product=conserved hypothetical protein	2.519	35.73	90	undefined	A	NO DATA	0	NO DATA	NO DATA	0	NO DATA	2.519	35.73	0.726758	90	3.32993	A	NO DATA
LA3797	LA3797	123	Sr10R13C16	hypothetical protein	product=hypothetical protein	2.367	72.46	171.5	undefined	A	2.367	72.46	0.873332	171.5	7.12732	A	NO DATA	NO DATA	0	NO DATA	5.31561	NO DATA	NO DATA	NO DATA	0	NO DATA	2.84649	NO DATA	121	Sr10R13C16	product=hypothetical protein	1.615	39.01	63	undefined	A	1.615	0.550967	39.01	63	3.8076	A	NO DATA	NO DATA	0	NO DATA	3.33909	NO DATA	NO DATA
LA3933	LA3933	126	Sr02R17C08	bacillus phage-like protein	product=bacillus phage-like protein	0.106	99.07	10.5	undefined	A	NO DATA	NO DATA	0	NO DATA	0.338621	NO DATA	0.106	99.07	0.269301	10.5	0.338017	A	NO DATA	NO DATA	0	NO DATA	0	NO DATA	125	Sr02R17C08	product=bacillus phage-like protein	0.18	72.23	13	undefined	A	NO DATA	0.386722	NO DATA	NO DATA	0	NO DATA	NO DATA	NO DATA	0.394459	NO DATA	0	NO DATA	0.18
LA3974	LA3974	128	Sr02R17C10	Putative acylphosphatase	product=Putative acylphosphatase note=Acylphosphate phosphohydrolase	0.636	78.9 (68.72 to 89.08)	49.75 (49 to 50.5)	0.158	A	0.713	68.72	0.163192	49	1.66854	A	NO DATA	NO DATA	0	NO DATA	1.63413	NO DATA	0.567	89.08	0.435169	50.5	1.53881	A	127	Sr02R17C10	product=Putative acylphosphatase note=Acylphosphate phosphohydrolase	0.163	122 (103.2 to 140.8)	19.75 (17.5 to 22)	0.0938	A	0.124	0.478576	140.8	17.5	1.17024	A	0.213	103.2	0.270691	22	1.11222	A	NO DATA
LA3976	LA3976	129	Sr05R13C14	invasion-associated protein A	product=invasion-associated protein A	1.278	53.97	69	undefined	A	NO DATA	NO DATA	0	NO DATA	2.66189	NO DATA	1.278	53.97	0.232278	69	1.99673	A	NO DATA	NO DATA	0	NO DATA	2.43265	NO DATA	128	Sr05R13C14	product=invasion-associated protein A	3.677	28.3 (25.12 to 32.23)	103.8 (93 to 112)	0.00864	A	4.24	0.282674	25.12	106.5	5.90117	A	4.063	27.56	0.493021	112	6.67583	A	2.885
LA4097	LA4097	133	Sr11R16C15	Probable RNA polymerase ECF-type sigma factor	product=Probable RNA polymerase ECF-type sigma factor	0.539	84.95 (75.55 to 100.6)	46 (38.5 to 56.5)	0.0557	A	0.427	100.6	0.638253	43	2.36315	A	0.718	78.68	0.455902	56.5	2.47178	A	0.51	75.55	0.508687	38.5	1.94412	A	133	Sr11R16C15	product=Probable RNA polymerase ECF-type sigma factor	0.217	85.03 (76.11 to 93.95)	19 (14 to 24)	0.0681	A	NO DATA	0	NO DATA	NO DATA	1.64466	NO DATA	0.255	93.95	0.372805	24	1.08208	A	0.184
LA4098	LA4098	134	Sr11R16C17	hypothetical protein	product=hypothetical protein	0.522	70.61 (61.26 to 81.26)	36.67 (35 to 39)	0.00865	A	0.505	69.3	0.318821	35	1.92576	A	0.48	81.26	0.449322	39	2.01998	A	0.588	61.26	0.348655	36	1.92633	A	134	Sr11R16C17	product=hypothetical protein	0.163	116.2	19	undefined	A	0.163	0.268126	116.2	19	1.1526	A	NO DATA	NO DATA	0.380862	NO DATA	0	NO DATA	NO DATA
LA4228	LA4228	137	Sr03R14C15	Dipeptide transport system permease protein dppC	product=Dipeptide transport system permease protein dppC	1.178	56.85	67	undefined	A	NO DATA	NO DATA	0	NO DATA	2.25332	NO DATA	1.178	56.85	0.261919	67	2.09519	A	NO DATA	NO DATA	0	NO DATA	1.8025	NO DATA	137	Sr03R14C15	product=Dipeptide transport system permease protein dppC	0.909	53.38 (47.88 to 58.89)	48.5 (44 to 53)	0.714	A	1.107	0.619246	47.88	53	3.50537	A	0.747	58.89	0.70669	44	2.70776	A	NO DATA
LA4280	LA4280	139	Sr09R16C13	hypothetical protein	product=hypothetical protein	0.591	59.23	35	undefined	A	NO DATA	NO DATA	0	NO DATA	1.78863	NO DATA	NO DATA	NO DATA	0	NO DATA	0.995786	NO DATA	0.591	59.23	0.126627	35	0.81175	A	139	Sr09R16C13	product=hypothetical protein	0.258	93.05	24	undefined	A	NO DATA	0	NO DATA	NO DATA	1.59358	NO DATA	0.258	93.05	0.361299	24	1.48872	A	NO DATA
LA4313	LA4313	141	Sr12R15C07	hypothetical protein	product=hypothetical protein	0.54	90.72 (83.98 to 97.45)	49 (45.5 to 52.5)	0.148	A	NO DATA	NO DATA	0	NO DATA	1.42605	NO DATA	0.467	97.45	0.72709	45.5	2.17699	A	0.625	83.98	0.55941	52.5	2.48401	A	142	Sr12R15C07	product=hypothetical protein	0.768	57.52 (48.63 to 69.96)	43.67 (42 to 46.5)	0.189	A	0.6	0.525042	69.96	42	2.31343	A	0.788	53.96	0.594006	42.5	2.59208	A	0.956
LAI0112(newpanel-4-b1)	LAI0112(newpanel-4-b1)	144	Sr12R18C08			0.362	94.48 (74.3 to 106.5)	35.83 (20.5 to 47)	0.0786	A	0.2	102.7	0.348535	20.5	0.891152	A	0.441	106.5	0.766726	47	2.35883	A	0.538	74.3	0.51382	40	2.02137	A	143	Sr12R18C08		0.22	81.86	18	undefined	A	NO DATA	0	NO DATA	NO DATA	0	NO DATA	0.22	81.86	0.419048	18	0.648454	A	NO DATA
LAI0173(newpanel-4-d1)	LAI0173(newpanel-4-d1)	149	Sr12R18C12			0.283	120.4 (115.5 to 126.4)	36.33 (20 to 46)	0.036	A	0.173	115.5	0.369467	20	0.622304	A	0.361	119.3	0.523425	43	1.86017	A	0.364	126.4	0.840962	46	2.15353	A	144	Sr12R18C12		1.049	47.64 (39.27 to 56)	50.5 (39 to 62)	0.927	A	1.579	0.615609	39.27	62	0.907307	A	0.696	56	0.382302	39	0.914155	A	NO DATA
LAI0183(newpanel-4-e1)	LAI0183(newpanel-4-e1)	150	Sr12R18C14			0.468	84.88 (76.29 to 90.99)	39.67 (37 to 43)	0.00513	A	0.423	87.38	0.4741	37	2.05551	A	0.511	76.29	0.345873	39	1.80668	A	0.473	90.99	0.627381	43	1.89492	A	146	Sr12R18C14		0.162	111.8 (86.95 to 136.7)	19 (12 to 26)	0.207	A	0.0878	0.401487	136.7	12	0.215229	A	0.299	86.95	0.492414	26	0.970395	A	NO DATA
LAI0205(newpanel-3-e1)	LAI0205(newpanel-3-e1)	151	Sr11R18C11			0.298	108.9 (82.3 to 140.2)	35.17 (16 to 49.5)	0.135	A	0.114	140.2	0.434103	16	0.686065	A	0.601	82.3	0.603182	49.5	2.33117	A	0.384	104.1	0.4876	40	1.8458	A	147	Sr11R18C11		0.226	88.4	20	undefined	A	NO DATA	0.273223	NO DATA	NO DATA	0	NO DATA	NO DATA	NO DATA	0.510525	NO DATA	0	NO DATA	0.226
LAI0327(newpanel-3-a2)	LAI0327(newpanel-3-a2)	156	Sr09R18C03			0.665	65.9 (55.41 to 76.4)	43.5 (39 to 48)	0.366	A	NO DATA	NO DATA	0	NO DATA	2.20144	NO DATA	0.866	55.41	0.216138	48	1.98116	A	0.51	76.4	0.388216	39	1.46213	A	149	Sr09R18C03		0.497	70.06 (51 to 89.12)	33.5 (33 to 34)	0.23	A	0.382	0.349512	89.12	34	2.05699	A	NO DATA	NO DATA	0	NO DATA	0	NO DATA	0.647
LAI0420(newpanel-2-c2)	LAI0420(newpanel-2-c2)	158	Sr09R18C15			0.363	103.4	37.5	undefined	A	NO DATA	NO DATA	0	NO DATA	0.679119	NO DATA	0.363	103.4	0.621951	37.5	1.81121	A	NO DATA	NO DATA	0	NO DATA	0	NO DATA	150	Sr09R18C15		0.17	94.29	16	undefined	A	NO DATA	0.458797	NO DATA	NO DATA	0	NO DATA	0.17	94.29	0.370623	16	0.946886	A	NO DATA
LAI0582(newpanel-3-c2)	LAI0582(newpanel-3-c2)	160	Sr09R18C07			0.474	93.75 (87.62 to 98.06)	45.5 (36.5 to 60)	0.0336	A	0.408	98.06	0.505775	40	1.98911	A	0.628	95.58	0.398587	60	2.21044	A	0.417	87.62	0.362657	36.5	1.05174	A	153	Sr09R18C07		0.676	59.13	40	undefined	A	NO DATA	0	NO DATA	NO DATA	1.44921	NO DATA	NO DATA	NO DATA	0	NO DATA	0.519498	NO DATA	0.676
LAI0590(newpanel-3-d2)	LAI0590(newpanel-3-d2)	161	Sr09R18C09			0.215	92.86	20	undefined	A	0.215	92.86	0.22598	20	0.718719	A	NO DATA	NO DATA	0	NO DATA	0.542308	NO DATA	NO DATA	NO DATA	0	NO DATA	0.686167	NO DATA	154	Sr09R18C09		0.123	142.5 (111.1 to 174)	17.5 (14 to 21)	0.128	A	0.0804	0.502694	174	14	0.661452	A	0.189	111.1	0.738068	21	1.28904	A	NO DATA
LAI0629(newpanel-2-h2)	LAI0629(newpanel-2-h2)	163	Sr09R18C05			0.259	88.53 (65.74 to 111.3)	24.5 (14 to 35)	0.312	A	NO DATA	NO DATA	0	NO DATA	0.487727	NO DATA	0.532	65.74	0.300477	35	1.61692	A	0.126	111.3	0.255656	14	0.71549	A	155	Sr09R18C05		0.43	62.74	27	undefined	A	NO DATA	0	NO DATA	NO DATA	1.55561	NO DATA	NO DATA	NO DATA	0	NO DATA	0	NO DATA	0.43
LAI0698(newpanel-4-d2)	LAI0698(newpanel-4-d2)	164	Sr11R18C12			0.467	104.2 (99.04 to 111.3)	48.67 (48 to 49.5)	0.00269	A	0.436	111.3	0.675841	48.5	2.36101	A	0.5	99.04	0.432532	49.5	1.47877	A	0.469	102.4	0.511755	48	1.65297	A	156	Sr11R18C12		0.132	189.4 (83.63 to 295.1)	22.25 (14 to 30.5)	0.297	A	0.0474	0.657132	295.1	14	0.824654	A	0.365	83.63	0.607207	30.5	1.92214	A	NO DATA
LAI0716(newpanel-2-c3)	LAI0716(newpanel-2-c3)	165	Sr07R18C15			0.101	168.4 (147.5 to 184.8)	18 (11 to 26)	0.0182	A	0.176	147.5	0.464213	26	0.974522	A	0.0982	173.1	0.534721	17	0.553057	A	0.0595	184.8	0.0541637	11	0.0729421	A	157	Sr07R18C15		0.0566	220.9	12.5	undefined	A	NO DATA	0.963733	NO DATA	NO DATA	0	NO DATA	0.0566	220.9	0.724089	12.5	0.0662546	A	NO DATA
LAI0743(newpanel-4-e2)	LAI0743(newpanel-4-e2)	166	Sr11R18C14			0.436	92.15 (73.16 to 117.7)	39.5 (36 to 44)	0.00935	A	0.492	73.16	0.0519764	36	1.05677	A	0.374	117.7	0.733596	44	1.92895	A	0.45	85.61	0.598269	38.5	1.87893	A	158	Sr11R18C14		0.225	106.1 (54.74 to 157.4)	22.25 (14.5 to 30)	0.343	A	0.0921	0.388154	157.4	14.5	0.839061	A	NO DATA	NO DATA	0	NO DATA	0.973998	NO DATA	0.548
LAI0745(newpanel-2-d3)	LAI0745(newpanel-2-d3)	167	Sr07R18C17			0.14	106.9 (66.81 to 146.9)	14 (12 to 16)	0.17	A	NO DATA	NO DATA	0	NO DATA	0.784931	NO DATA	0.239	66.81	0.194903	16	0.259241	A	0.0817	146.9	0.325798	12	0.518573	A	159	Sr07R18C17		0.124	104.5	13	undefined	A	NO DATA	0	NO DATA	NO DATA	0.843368	NO DATA	0.124	104.5	0.303197	13	0.75958	A	NO DATA
LAI0837(newpanel-4-b3)	LAI0837(newpanel-4-b3)	169	Sr10R18C08			0.442	92.83 (80.19 to 117.8)	40.83 (33.5 to 49)	0.00544	A	0.416	117.8	0.387799	49	1.46605	A	0.499	80.19	0.449965	40	1.47221	A	0.416	80.53	0.288871	33.5	1.58662	A	160	Sr10R18C08		0.306	62.12	19	undefined	A	NO DATA	0	NO DATA	NO DATA	0.923124	NO DATA	NO DATA	NO DATA	0	NO DATA	0	NO DATA	0.306
LAI0855(newpanel-4-c3)	LAI0855(newpanel-4-c3)	170	Sr10R18C10			0.444	85.31 (72.53 to 94.62)	37.67 (35 to 39)	0.0139	A	0.412	94.62	0.471098	39	0.887765	A	0.394	88.78	0.322464	35	1.45608	A	0.538	72.53	0.291702	39	1.72374	A	161	Sr10R18C10		0.322	91.78 (63.75 to 128)	28.5 (25 to 30.5)	0.0494	A	0.195	0.506584	128	25	1.53734	A	0.365	83.55	0.336085	30.5	1.76641	A	0.471
LAI0920(newpanel-2-h3)	LAI0920(newpanel-2-h3)	171	Sr08R18C14			0.186	119.2 (73.03 to 149.2)	22.33 (17 to 33)	0.0633	A	0.452	73.03	0.17885	33	1.29745	A	0.114	149.2	0.39538	17	0.596723	A	0.126	135.5	0.558233	17	0.741455	A	162	Sr08R18C14		0.243	112.8 (75.7 to 149.9)	26.5 (21 to 32)	0.237	A	0.14	0.773584	149.9	21	1.2587	A	0.423	75.7	0.5889	32	1.98117	A	NO DATA
LAI1057(newpanel-3-b3)	LAI1057(newpanel-3-b3)	175	Sr07R18C05			0.608	69.89	42.5	undefined	A	NO DATA	NO DATA	0	NO DATA	0.160661	NO DATA	NO DATA	NO DATA	0	NO DATA	0.201965	NO DATA	0.608	69.89	0.0300707	42.5	0.81872	A	163	Sr07R18C05		0.312	86.61	27	undefined	A	NO DATA	0	NO DATA	NO DATA	0	NO DATA	NO DATA	NO DATA	0.146089	NO DATA	0	NO DATA	0.312
LAI1088(newpanel-4-e3)	LAI1088(newpanel-4-e3)	176	Sr10R18C14			0.184	65.34	12	undefined	A	NO DATA	NO DATA	0	NO DATA	0	NO DATA	NO DATA	NO DATA	0.326363	NO DATA	0	NO DATA	0.184	65.34	0.112762	12	0.273319	A	165	Sr10R18C14		0.388	90.61 (59.58 to 121.6)	34 (26 to 42)	0.358	A	0.214	0.602226	121.6	26	1.64994	A	0.705	59.58	0.464732	42	2.35968	A	NO DATA
LAI1113(newpanel-3-d3)	LAI1113(newpanel-3-d3)	178	Sr07R18C09			0.452	94.54 (71.59 to 124.2)	41.83 (37 to 48)	0.0399	A	0.326	124.2	0.409095	40.5	1.67648	A	0.547	87.79	0.442505	48	1.8289	A	0.517	71.59	0.0543978	37	0.493758	A	166	Sr07R18C09		0.249	91.85 (83.47 to 100.2)	23.75 (17 to 30.5)	0.171	A	NO DATA	0.0454263	NO DATA	NO DATA	0	NO DATA	0.365	83.47	0.463738	30.5	1.79381	A	0.17
LAI1138(newpanel-4-g3)	LAI1138(newpanel-4-g3)	179	Sr04R18C08			0.345	89.28 (70 to 100.4)	30.5 (28 to 34.5)	0.00784	A	0.354	97.46	0.327369	34.5	1.37405	A	0.289	100.4	0.300933	29	0.855733	A	0.4	70	0.124183	28	1.26542	A	167	Sr04R18C08		0.305	95.91 (73.05 to 128.8)	28.5 (25 to 30.5)	0.0358	A	0.194	0.461657	128.8	25	1.59328	A	0.349	85.94	0.493294	30	1.83793	A	0.418
LAI1192(newpanel-2-c5)	LAI1192(newpanel-2-c5)	180	Sr03R18C15			1.875	51.2	96	undefined	A	NO DATA	NO DATA	0	NO DATA	0.0696676	NO DATA	1.875	51.2	0.210884	96	2.56384	A	NO DATA	NO DATA	0	NO DATA	0	NO DATA	168	Sr03R18C15		0.0441	249.7	11	undefined	A	0.0441	0.630043	249.7	11	0.578762	A	NO DATA	NO DATA	0.702809	NO DATA	0	NO DATA	NO DATA
LAI1342(newpanel-4-a4)	LAI1342(newpanel-4-a4)	181	Sr09R18C06			0.46	86.75 (81.53 to 96.97)	40 (35 to 46)	0.00194	A	0.477	81.76	0.342158	39	1.65004	A	0.474	96.97	0.524333	46	1.8694	A	0.429	81.53	0.131118	35	1.44149	A	169	Sr09R18C06		0.424	80.81 (66.15 to 95.48)	33.75 (31.5 to 36)	0.181	A	0.33	0.622849	95.48	31.5	2.04882	A	NO DATA	NO DATA	0	NO DATA	0	NO DATA	0.544
LAI1468(newpanel-4-b4)	LAI1468(newpanel-4-b4)	183	Sr09R18C08			0.357	90.38 (70.39 to 119.4)	32 (24 to 38)	0.0735	A	0.201	119.4	0.223409	24	0.59007	A	0.54	70.39	0.254138	38	1.43315	A	0.418	81.31	0.335865	34	1.57496	A	170	Sr09R18C08		0.485	74.6 (61.18 to 87.94)	36.17 (31 to 43.5)	0.0639	A	0.387	0.578489	87.94	34	1.96658	A	0.711	61.18	0.854663	43.5	2.47044	A	0.415
LAI1494(newpanel-4-c4)	LAI1494(newpanel-4-c4)	184	Sr09R18C10			0.565	86.07 (67.93 to 98.66)	48.33 (43.5 to 56)	0.0461	A	0.441	98.66	0.329291	43.5	2.03185	A	0.611	91.64	0.612077	56	1.90617	A	0.67	67.93	0.36782	45.5	1.32811	A	172	Sr09R18C10		0.467	72.52 (59.51 to 85.52)	33.5 (30 to 37)	0.229	A	NO DATA	0	NO DATA	NO DATA	2.07313	NO DATA	0.351	85.52	0.737789	30	1.76942	A	0.622
LAI1524(newpanel-3-f3)	LAI1524(newpanel-3-f3)	185	Sr07R18C13			0.511	77.1 (63.01 to 87.28)	39.17 (35.5 to 43)	0.0221	A	0.493	87.28	0.0599907	43	0.481662	A	0.619	63.01	0.0262048	39	0.0871708	A	0.438	81	0.407881	35.5	1.56772	A	173	Sr07R18C13		0.51	78.71 (71.03 to 88.99)	56.67 (14 to 117)	0.358	A	1.315	0.563458	88.99	117	0.639798	A	0.549	71.03	0.739364	39	1.98273	A	0.184
LAI1539(newpanel-4-d4)	LAI1539(newpanel-4-d4)	187	Sr09R18C12			0.444	89.11 (68.83 to 114.1)	38.83 (35.5 to 43)	0.0299	A	0.333	114.1	0.44672	38	1.70059	A	0.509	84.43	0.423571	43	1.45228	A	0.516	68.83	0.239896	35.5	1.76477	A	174	Sr09R18C12		0.401	82.37 (66.71 to 113.1)	32.33 (27 to 38)	0.075	A	0.239	0.681526	113.1	27	1.67684	A	0.57	66.71	0.584001	38	2.19719	A	0.476
LAI1565(newpanel-3-a4)	LAI1565(newpanel-3-a4)	189	Sr05R18C03			0.627	88.2 (61.76 to 110.1)	55.17 (41 to 71)	0.0739	A	0.486	110.1	0.48484	53.5	2.3265	A	0.766	92.72	0.327558	71	2.59734	A	0.664	61.76	0.223924	41	1.4176	A	175	Sr05R18C03		0.81	60.02 (52.98 to 65.73)	48.83 (42 to 57)	0.0259	A	0.774	0.441663	61.35	47.5	2.57585	A	0.867	65.73	0.86085	57	3.45938	A	0.793
LAI1566(newpanel-3-b4)	LAI1566(newpanel-3-b4)	190	Sr05R18C05			0.708	67.78	48	undefined	A	0.708	67.78	0.0191014	48	1.7179	A	NO DATA	NO DATA	0	NO DATA	0.0240371	NO DATA	NO DATA	NO DATA	0	NO DATA	0	NO DATA	176	Sr05R18C05		0.834	52.64 (45.44 to 59.85)	43.5 (42 to 45)	0.482	A	NO DATA	0	NO DATA	NO DATA	1.75544	NO DATA	0.702	59.85	0.511897	42	2.68354	A	0.99
LAI1669(newpanel-4-f4)	LAI1669(newpanel-4-f4)	192	Sr03R18C06			0.571	72.81 (62.5 to 79.51)	41.5 (36.5 to 44)	0.0452	A	0.459	79.51	0.155987	36.5	0.287912	A	0.576	76.43	0.069302	44	1.62159	A	0.704	62.5	0.133539	44	1.2011	A	178	Sr03R18C06		0.329	90.38 (66.97 to 128)	29.33 (20.5 to 35)	0.0931	A	0.426	0.909654	76.23	32.5	1.87723	A	0.16	128	0.953803	20.5	0.848294	A	0.523
LAI1944(newpanel-2-g6)	LAI1944(newpanel-2-g6)	196	Sr01R18C14			0.45	87.73	39.5	undefined	A	0.45	87.73	0.297028	39.5	1.48558	A	NO DATA	NO DATA	0	NO DATA	0	NO DATA	NO DATA	NO DATA	0	NO DATA	0	NO DATA	179	Sr01R18C14		0.508	56.05	28.5	undefined	A	NO DATA	0	NO DATA	NO DATA	1.76503	NO DATA	NO DATA	NO DATA	0	NO DATA	1.6998	NO DATA	0.508
LAI1993(newpanel-2-a7)	LAI1993(newpanel-2-a7)	198	Sr12R18C16			0.469	58.75 (55.06 to 62.44)	30 (18 to 42)	0.283	A	NO DATA	NO DATA	0	NO DATA	1.25153	NO DATA	0.327	55.06	0.238451	18	0.774417	A	0.673	62.44	0.384406	42	1.65692	A	180	Sr12R18C16		0.766	60.15 (33.34 to 86.95)	45.75 (26 to 65.5)	0.825	A	NO DATA	0	NO DATA	NO DATA	0.616076	NO DATA	0.299	86.95	0.517511	26	0.850334	A	1.964
LAI2502(newpanel-2-c8)	LAI2502(newpanel-2-c8)	206	Sr09R18C16			0.299	109.7 (88.91 to 130.4)	44 (14 to 74)	0.448	A	0.832	88.91	0.493844	74	2.30941	A	NO DATA	NO DATA	0	NO DATA	0	NO DATA	0.107	130.4	0.267482	14	0.369533	A	183	Sr09R18C16		0.108	160.4 (113.5 to 207.4)	17.5 (12 to 23)	0.175	A	0.0579	0.502008	207.4	12	0.523096	A	0.203	113.5	0.836007	23	1.36901	A	NO DATA
LAI2655(newpanel-3-h4)	LAI2655(newpanel-3-h4)	208	Sr03R18C04			0.583	71.05 (56.44 to 88.65)	41 (36 to 48)	0.127	A	0.406	88.65	0.19991	36	1.25946	A	0.573	68.05	0.198489	39	1.50598	A	0.85	56.44	0.172399	48	1.92746	A	185	Sr03R18C04		0.591	74.95 (36.59 to 117)	43.17 (27 to 68.5)	0.481	A	0.231	0.529108	117	27	1.78375	A	1.872	36.59	0.514127	68.5	3.12078	A	0.477
LAI2762(newpanel-2-h8)	LAI2762(newpanel-2-h8)	211	Sr01R18C10			0.415	99.83 (68.39 to 120.4)	41.33 (30 to 53)	0.0792	A	0.479	110.7	0.257146	53	1.61235	A	0.249	120.4	0.228873	30	0.616386	A	0.6	68.39	0.105699	41	1.20591	A	186	Sr01R18C10		0.218	113.1 (63.13 to 162.5)	23 (21 to 25)	0.0427	A	0.129	0.308446	162.5	21	1.01381	A	0.203	113.5	0.364692	23	1.44971	A	0.396
LAI2848(newpanel-3-c5)	LAI2848(newpanel-3-c5)	214	Sr03R18C07			0.234	87.28 (56.75 to 117.8)	19.25 (17.5 to 21)	0.194	A	0.149	117.8	0.1602	17.5	0.379808	A	0.37	56.75	0.157381	21	0.397407	A	NO DATA	NO DATA	0	NO DATA	0	NO DATA	187	Sr03R18C07		0.202	92.1 (67.48 to 116.7)	18 (16 to 20)	0.0643	A	NO DATA	0	NO DATA	NO DATA	3.46509	NO DATA	0.171	116.7	0.207688	20	0.205249	A	0.237
LAI2875(newpanel-2-d9)	LAI2875(newpanel-2-d9)	216	Sr07R18C18			0.322	85.47 (76.72 to 94.23)	32 (15.5 to 48.5)	0.342	A	0.632	76.72	0.313649	48.5	1.84119	A	NO DATA	NO DATA	0.330901	NO DATA	0	NO DATA	0.164	94.23	0.279468	15.5	0.727608	A	188	Sr07R18C18		0.0542	221.3	12	undefined	A	NO DATA	0.432214	NO DATA	NO DATA	0	NO DATA	0.0542	221.3	0.637531	12	0.750387	A	NO DATA
LAI3400(newpanel-2-a11)	LAI3400(newpanel-2-a11)	222	Sr04R18C16			0.304	93.41 (87.7 to 99.12)	28.75 (24 to 33.5)	0.12	A	0.242	99.12	0.226509	24	0.655068	A	0.382	87.7	0.341908	33.5	1.58115	A	NO DATA	NO DATA	0	NO DATA	0.598541	NO DATA	191	Sr04R18C16		0.124	141 (85.3 to 196.7)	16.5 (13 to 20)	0.188	A	0.0661	0.335889	196.7	13	0.529182	A	NO DATA	NO DATA	0.459191	NO DATA	0	NO DATA	0.234
LAI3417(newpanel-2-b11)	LAI3417(newpanel-2-b11)	223	Sr04R18C18			0.364	82.72 (74.65 to 90.79)	31 (23 to 39)	0.219	A	0.253	90.79	0.170056	23	0.659697	A	0.522	74.65	0.31337	39	1.94689	A	NO DATA	NO DATA	0	NO DATA	0	NO DATA	192	Sr04R18C18		0.097	182.5 (116.8 to 248.2)	18.25 (10.5 to 26)	0.218	A	0.223	0.665828	116.8	26	1.37059	A	0.0423	248.2	1.07988	10.5	0.610264	A	NO DATA
LAI3440(newpanel-2-d11)	LAI3440(newpanel-2-d11)	225	Sr03R18C18			0.477	81.76	39	undefined	A	0.477	81.76	0.183753	39	1.81958	A	NO DATA	NO DATA	0	NO DATA	0.365573	NO DATA	NO DATA	NO DATA	0.34696	NO DATA	0	NO DATA	193	Sr03R18C18		0.188	79.91	15	undefined	A	NO DATA	0.557439	NO DATA	NO DATA	0	NO DATA	NO DATA	NO DATA	0.759668	NO DATA	0	NO DATA	0.188
LAI3453(newpanel-2-e11)	LAI3453(newpanel-2-e11)	226	Sr02R02C13			2.257	43.87	99	undefined	A	NO DATA	NO DATA	0	NO DATA	2.60867	NO DATA	NO DATA	NO DATA	0	NO DATA	3.01869	NO DATA	2.257	43.87	0.227833	99	3.71868	A	194	Sr02R02C13		2.178	42.95 (34.56 to 57.6)	91.17 (85 to 96.5)	0.0586	A	2.507	0.515957	36.7	92	5.46414	A	1.476	57.6	0.844853	85	4.50117	A	2.793
LAI3560(newpanel-4-f7)	LAI3560(newpanel-4-f7)	230	Sr01R18C12			0.122	127.3	15.5	undefined	A	NO DATA	NO DATA	0	NO DATA	0.624302	NO DATA	NO DATA	NO DATA	0	NO DATA	0	NO DATA	0.122	127.3	0.327123	15.5	0.59576	A	195	Sr01R18C12		0.19	113.7 (103.7 to 126.7)	22 (16 to 25)	0.00795	A	0.197	0.505723	126.7	25	1.46621	A	0.241	103.7	0.676544	25	1.44057	A	0.144
LAI3570(newpanel-2-a12)	LAI3570(newpanel-2-a12)	231	Sr02R18C16			0.294	101.8 (83.47 to 131)	32.33 (19 to 53)	0.0928	A	0.145	131	0.209747	19	0.471286	A	0.583	90.89	0.45492	53	2.07494	A	0.3	83.47	0.282397	25	1.11503	A	196	Sr02R18C16		0.0432	254.5	11	undefined	A	NO DATA	0.966888	NO DATA	NO DATA	0	NO DATA	0.0432	254.5	1.58838	11	0.583426	A	NO DATA
LAI3616(newpanel-3-e6)	LAI3616(newpanel-3-e6)	233	Sr01R18C11			0.12	104.2 (95.84 to 112.6)	12.5 (12 to 13)	0.0362	A	0.107	112.6	0.242656	12	0.394229	A	0.136	95.84	0.143215	13	0.27945	A	NO DATA	NO DATA	0	NO DATA	0	NO DATA	197	Sr01R18C11		0.0992	114.7 (85.22 to 144.2)	11	0.0722	A	NO DATA	0	NO DATA	NO DATA	0	NO DATA	0.0763	144.2	0.533904	11	0.626314	A	0.129
LAI3626(newpanel-2-c12)	LAI3626(newpanel-2-c12)	234	Sr01R18C16			0.17	108.3 (64.07 to 152.5)	18.75 (10.5 to 27)	0.0139	A	NO DATA	NO DATA	0.252947	NO DATA	0	NO DATA	0.164	64.07	0.149807	10.5	0.25047	A	0.177	152.5	0.410639	27	0.565091	A	198	Sr01R18C16		0.105	157.9 (68.31 to 247.6)	13.75 (12.5 to 15)	0.153	A	0.0606	0.764454	247.6	15	0.889938	A	NO DATA	NO DATA	0.355362	NO DATA	0	NO DATA	0.183
LAII0108(newpanel-4-h7)	LAII0108(newpanel-4-h7)	239	Sr01R18C02			0.708	95.32	67.5	undefined	A	0.708	95.32	0.071469	67.5	2.16122	A	NO DATA	NO DATA	0	NO DATA	0.271602	NO DATA	NO DATA	NO DATA	0	NO DATA	0.407932	NO DATA	199	Sr01R18C02		0.339	82.38 (76.09 to 91.37)	28.5 (23 to 37.5)	0.0229	A	0.471	0.388358	79.67	37.5	2.42374	A	0.274	91.37	0.549008	25	1.14125	A	0.302
LAII0277(newpanel-3-h6)	LAII0277(newpanel-3-h6)	240	Sr01R18C04			0.516	79.53 (54.27 to 104.8)	46.5 (21 to 72)	0.26	A	0.687	104.8	0.354336	72	2.02407	A	0.387	54.27	0.161389	21	0.605971	A	NO DATA	NO DATA	0	NO DATA	1.51062	NO DATA	200	Sr01R18C04		0.505	70.12 (63.62 to 74.39)	36 (30.5 to 46)	0.0625	A	0.723	0.624379	63.62	46	2.99292	A	0.422	72.35	0.316702	30.5	1.39184	A	0.423
LB107	LB107	244	Sr10R17C05	ferredoxin	product=ferredoxin	0.502	107.4 (84.86 to 130.1)	54.67 (38 to 68)	0.00706	A	0.541	107.2	0.566151	58	2.28335	A	0.523	130.1	0.682846	68	1.89065	A	0.448	84.86	0.221803	38	1.5703	A	202	Sr10R17C05	product=ferredoxin	0.496	68.56	34	undefined	A	NO DATA	0.613738	NO DATA	NO DATA	0	NO DATA	NO DATA	NO DATA	0	NO DATA	0	NO DATA	0.496
LB238	LB238	247	Sr01R15C16	putative CACHE family protein	product=putative CACHE family protein	0.738	95.37 (94.4 to 96.33)	71 (61.5 to 80.5)	0.247	A	0.651	94.4	0.307235	61.5	2.37545	A	0.836	96.33	0.317486	80.5	2.16908	A	NO DATA	NO DATA	0	NO DATA	1.93014	NO DATA	203	Sr01R15C16	product=putative CACHE family protein	1.052	48.23 (45.08 to 52.3)	50.67 (49 to 52)	0.314	A	0.975	0.787172	52.3	51	3.6643	A	1.099	47.31	0.555092	52	2.77064	A	1.087
[truncated: 5 more columns]
