# Supplementary material for: Genome-wide transcriptional analysis of temperature shift in L. interrogans serovar lai strain 56601
Source: BMC Microbiol. 2006 Jun 9;6:51. doi: 10.1186/1471-2180-6-51 (PMC1534042; doi:10.1186/1471-2180-6-51)
Supplement: Additional File 3 — Microsoft Excel document, nine genes contained in the microarrays and Real-time PCR. [file 1471-2180-6-51-S3.xls]

## Sheet: Sheet1
ID	CT-28	standard	CT-37	standard
LA0634	20.54	28.63	18.99	27.59
LA0905	18.12	28.63	15	27.59
LA1029	20.78	28.63	22.83	27.59
LA1404	17.7	28.63	18.62	27.59
LA1563	18.18	28.63	16.72	27.59
LA1564	21.2	28.63	19.35	27.59
LA2426	18.37	28.63	19.68	27.59
LA2428	21.06	28.63	21.96	27.59
LA3400	17.97	28.63	17.36	27.59
