# Supplementary material for: Genome-wide transcriptional analysis of temperature shift in L. interrogans serovar lai strain 56601
Source: BMC Microbiol. 2006 Jun 9;6:51. doi: 10.1186/1471-2180-6-51 (PMC1534042; doi:10.1186/1471-2180-6-51)
Supplement: Additional File 4 — Microsoft Excel document, raw data and growth curve of L. interrogans cultured at 37°C and 28°. [file 1471-2180-6-51-S4.xls]

## Sheet: 28
time(h)	OD460
0	0.006
6.5	0.011
12	0.014
18.5	0.017
24.5	0.02
30	0.025
35.5	0.035
42.5	0.059
48	0.073
56	0.095
60	0.117
66	0.141
73	0.184
81	0.24
94	0.269
101	0.287
121	0.335
142	0.373
171	0.353

## Sheet: 37
time(h)	OD460
0	0.008
6.5	0.016
18.5	0.025
24	0.045
35.5	0.054
42.5	0.064
48	0.065
52	0.08
56	0.094
60	0.104
66	0.125
73	0.149
81	0.159
94	0.2
101	0.213
121	0.214
142	0.211
